# Supplementary material for: Acquired resistance of Stenotrophomonas maltophilia to antimicrobials induced by herbicide paraquat dichloride
Source: PLoS One. 2024 Aug 28;19(8):e0309525. doi: 10.1371/journal.pone.0309525 (PMC11356428; doi:10.1371/journal.pone.0309525)
Supplement: S1 Table — The expression levels (fold) of antibiotic resistance genes in S. maltophilia mutant strains relative to the K279a wild-type from three independent real-time RT-PCR experiments are shown. (XLSX) [file pone.0309525.s003.xlsx]

## Sheet: Sheet1
	SmeABC						SmeDEF						SmeGH						SmeIJK						SmeMN
	1	2	3	Mean	SD		1	2	3	Mean	SD		1	2	3	Mean	SD		1	2	3	Mean	SD		1	2	3	Mean	SD
K279a	1	1	1	1	0	K279a	1	1	1	1	0	K279a	1	1	1	1	0	K279a	1	1	1	1	0	K279a	1	1	1	1	0
KPQC3	0.7	1.11	0.46	0.756667	0.328684	KPQC3	1.33	0.96	2.12	1.47	0.592537	KPQC3	0.78	0.64	0.55	0.656667	0.115902	KPQC3	0.87	0.81	0.89	0.856667	0.0416333	KPQC3	1.01	1.09	0.96	1.02	0.0655744
KPQC13	0.7	1.15	1.43	1.09333	0.368284	KPQC13	1.46	1.32	1.84	1.54	0.269072	KPQC13	0.74	1.58	1.53	1.28333	0.471204	KPQC13	1.73	2.68	0.88	1.76333	0.900463	KPQC13	0.65	3.21	0.95	1.60333	1.39948
KPQC22	0.66	0.75	0.88	0.763333	0.110604	KPQC22	1.47	1.17	1.71	1.45	0.270555	KPQC22	0.63	0.8	0.58	0.67	0.115326	KPQC22	1.09	0.83	0.95	0.956667	0.130128	KPQC22	1.05	1.45	0.64	1.04667	0.40501
KPQC24	1.65	1.57	1.14	1.45333	0.274287	KPQC24	2.64	10.1	4.47	5.73667	3.88796	KPQC24	1.2	1.24	0.63	1.02333	0.341223	KPQC24	1.14	1.54	1.98	1.55333	0.420159	KPQC24	1.68	1.49	0.43	1.2	0.673573
KPQC29	2.05	1.01	0.85	1.30333	0.651562	KPQC29	1.14	2.14	2.13	1.80333	0.574485	KPQC29	1.29	0.97	0.83	1.03	0.235797	KPQC29	1	0.81	0.81	0.873333	0.109697	KPQC29	1.71	1.48	0.71	1.3	0.523737
	SmeOP						SmeVWX						SmeYZ						MdtD						MfsA
	1	2	3	Mean	SD		1	2	3	Mean	SD		1	2	3	Mean	SD		1	2	3	Mean	SD		1	2	3	Mean	SD
K279a	1	1	1	1	0	K279a	1	1	1	1	0	K279a	1	1	1	1	0	K279a	1	1	1	1	0	K279a	1	1	1	1	0
KPQC3	1.2	0.98	0.89	1.02333	0.159478	KPQC3	1.24	0.3	0.46	0.666667	0.502925	KPQC3	54.35	19.7	29.1	34.3833	17.919	KPQC3	0.98	1.18	0.95	1.03667	0.125033	KPQC3	0.83	0.55	1.78	1.05333	0.644696
KPQC13	1.39	1.08	1.02	1.16333	0.198578	KPQC13	0.71	0.89	0.6	0.733333	0.146401	KPQC13	50.5	30.3	52.3	44.3667	12.2153	KPQC13	1.04	0.98	1.03	1.01667	0.0321455	KPQC13	2.3	1.75	1.26	1.77	0.520288
KPQC22	0.79	1.14	0.66	0.863333	0.248261	KPQC22	0.21	0.36	0.24	0.27	0.0793725	KPQC22	2.3	1.28	1.91	1.83	0.514684	KPQC22	0.98	0.98	2.65	1.53667	0.964175	KPQC22	0.62	0.59	0.62	0.61	0.0173205
KPQC24	2.61	1.1	1.97	1.89333	0.757914	KPQC24	0.94	1.05	0.64	0.876667	0.212211	KPQC24	1.43	2.03	2.9	2.12	0.739121	KPQC24	0.97	0.94	0.95	0.953333	0.0152753	KPQC24	1.3	0.96	1.42	1.22667	0.238607
KPQC29	1.19	0.94	1.05	1.06	0.1253	KPQC29	6.25	5.11	5.75	5.70333	0.571431	KPQC29	35.5	35.3	20.8	30.5333	8.42991	KPQC29	0.88	1.76	0.63	1.09	0.593549	KPQC29	0.84	0.95	0.71	0.833333	0.120139
	SmrA						MacABCsm						SmaAB						PmpM						BlaL1
	1	2	3	Mean	SD		1	2	3	Mean	SD		1	2	3	Mean	SD		1	2	3	Mean	SD		1	2	3	Mean	SD
K279a	1	1	1	1	0	K279a	1	1	1	1	0	K279a	1	1	1	1	0	K279a	1	1	1	1	0	K279a	1	1	1	1	0
KPQC3	1.22	1.21	1.08	1.17	0.0781025	KPQC3	2.2	1.03	1	1.41	0.684324	KPQC3	5.97	14.1	10.3	10.1233	4.06788	KPQC3	0.76	1.5	0.96	1.07333	0.382797	KPQC3	2.21	3.05	1.2	2.15333	0.926301
KPQC13	1.2	1.03	0.98	1.07	0.115326	KPQC13	1.02	1.06	0.89	0.99	0.0888819	KPQC13	3.81	5.81	8.8	6.14	2.51131	KPQC13	1.87	3.41	1.91	2.39667	0.8778	KPQC13	0.77	1.05	1.51	1.11	0.373631
KPQC22	0.99	1.41	1.68	1.36	0.347707	KPQC22	1.26	0.65	0.93	0.946667	0.305341	KPQC22	1.37	1.07	4.38	2.27333	1.83058	KPQC22	1.03	2.61	1.37	1.67	0.831625	KPQC22	2.69	1.01	3.76	2.48667	1.38623
KPQC24	1.13	1.11	1.07	1.10333	0.0305505	KPQC24	1.24	2.82	1.08	1.71333	0.961735	KPQC24	0.89	0.99	1.24	1.04	0.180278	KPQC24	0.53	0.9	0.7	0.71	0.185203	KPQC24	0.95	1.55	1.63	1.37667	0.371663
KPQC29	1.05	1.14	1.06	1.08333	0.0493288	KPQC29	1.07	1.57	1.07	1.23667	0.288675	KPQC29	1.43	1.03	3.46	1.97333	1.30293	KPQC29	0.74	0.43	1.29	0.82	0.435546	KPQC29	0.93	1.19	0.67	0.93	0.26
	BlaL2						AphIIc						AacIz						SmQnrB						SpgM
	1	2	3	Mean	SD		1	2	3	Mean	SD		1	2	3	Mean	SD		1	2	3	Mean	SD		1	2	3	Mean	SD
K279a	1	1	1	1	0	K279a	1	1	1	1	0	K279a	1	1	1	1	0	K279a	1	1	1	1	0	K279a	1	1	1	1	0
KPQC3	3.25	7.93	4.37	5.18333	2.44371	KPQC3	1.5	1.3	1.81	1.53667	0.25697	KPQC3	0.59	1.08	0.67	0.78	0.262869	KPQC3	1.65	1.02	1.12	1.26333	0.338575	KPQC3	0.87	0.78	0.77	0.806667	0.0550757
KPQC13	1.29	1.03	1.82	1.38	0.402616	KPQC13	1.46	1.93	1.66	1.68333	0.235867	KPQC13	1.53	0.8	0.79	1.04	0.424382	KPQC13	1.37	1.01	0.99	1.12333	0.213854	KPQC13	0.72	1.17	1.04	0.976667	0.231589
KPQC22	6.65	6.75	3.3	5.56667	1.96363	KPQC22	3.05	2.7	3.98	3.24333	0.661539	KPQC22	0.87	1.12	0.81	0.933333	0.164418	KPQC22	2.13	0.98	1.23	1.44667	0.604842	KPQC22	1.31	0.55	0.32	0.726667	0.518106
KPQC24	0.82	0.91	1.07	0.933333	0.126623	KPQC24	1.8	3.28	1.58	2.22	0.924554	KPQC24	1.1	1.19	1.03	1.10667	0.0802081	KPQC24	1.86	0.96	1.09	1.30333	0.48645	KPQC24	1.56	2.99	1.15	1.9	0.965971
KPQC29	0.91	0.91	0.77	0.863333	0.080829	KPQC29	1.27	1.43	0.9	1.2	0.271846	KPQC29	1.15	1.21	0.89	1.08333	0.170098	KPQC29	0.9	0.76	0.92	0.86	0.087178	KPQC29	0.92	1.72	1.28	1.30667	0.400666
	FolA						SmTcrA						SmaCDEF						SodA1						SodA2
	1	2	3	Mean	SD		1	2	3	Mean	SD		1	2	3	Mean	SD		1	2	3	Mean	SD		1	2	3	Mean	SD
K279a	1	1	1	1	0	K279a	1	1	1	1	0	K279a	1	1	1	1	0	K279a	1	1	1	1	0	K279a	1	1	1	1	0
KPQC3	1.16	1.24	1.48	1.29333	0.166533	KPQC3	1.67	1.03	0.75	1.15	0.471593	KPQC3	2.77	1.23	2.2	2.06667	0.77861	KPQC3	0.56	0.48	0.72	0.586667	0.122202	KPQC3	0.21	0.29	0.34	0.28	0.0655744
KPQC13	0.84	1.02	1.06	0.973333	0.117189	KPQC13	3.46	6.39	4.75	4.86667	1.46848	KPQC13	4.28	6.96	1.93	4.39	2.5168	KPQC13	2.36	1.85	1.54	1.91667	0.414045	KPQC13	0.23	0.44	1.2	0.623333	0.510327
KPQC22	0.92	1.16	1.14	1.07333	0.133167	KPQC22	0.89	0.79	0.81	0.83	0.052915	KPQC22	4.06	10.6	3.3	5.98667	4.01329	KPQC22	0.62	1.67	1.99	1.42667	0.716682	KPQC22	0.55	0.6	1.1	0.75	0.304138
KPQC24	1	1.25	1.7	1.31667	0.35473	KPQC24	0.88	1.09	0.89	0.953333	0.118462	KPQC24	4.6	6.71	4.99	5.43333	1.12269	KPQC24	0.94	1.92	1.62	1.49333	0.502129	KPQC24	0.75	2.29	1.03	1.35667	0.820325
KPQC29	0.77	0.98	1.03	0.926667	0.137961	KPQC29	0.92	1.18	1.03	1.04333	0.130512	KPQC29	7.25	8.64	2.38	6.09	3.28726	KPQC29	0.58	0.56	1.6	0.913333	0.594755	KPQC29	0.75	0.9	0.9	0.85	0.0866025
	SodB						SodC1						SodC2
	1	2	3	Mean	SD		1	2	3	Mean	SD		1	2	3	Mean	SD
K279a	1	1	1	1	0	K279a	1	1	1	1	0	K279a	1	1	1	1	0
KPQC3	1	1.05	1.88	1.31	0.494267	KPQC3	0.93	1.22	1.05	1.06667	0.145717	KPQC3	0.65	0.54	1.97	1.05333	0.79576
KPQC13	2.24	1.54	0.92	1.56667	0.660404	KPQC13	0.71	1.6	1	1.10333	0.453909	KPQC13	0.91	0.74	1.3	0.983333	0.287112
KPQC22	1.2	0.96	1.16	1.10667	0.128582	KPQC22	0.83	0.67	1.17	0.89	0.255343	KPQC22	0.88	0.81	1.06	0.916667	0.12897
KPQC24	1.3	0.89	1.17	1.12	0.209523	KPQC24	0.87	0.82	1.12	0.936667	0.160728	KPQC24	0.87	1.13	1.44	1.14667	0.285365
KPQC29	1.1	0.87	1.1	1.02333	0.132791	KPQC29	1.07	0.91	0.8	0.926667	0.135769	KPQC29	0.73	0.78	0.92	0.81	0.0984886
														1.97	3.31	1.91	2.39667	0.791539
														1	1	1	1
