# Supplementary material for: Acquired resistance of Stenotrophomonas maltophilia to antimicrobials induced by herbicide paraquat dichloride
Source: PLoS One. 2024 Aug 28;19(8):e0309525. doi: 10.1371/journal.pone.0309525 (PMC11356428; doi:10.1371/journal.pone.0309525)
Supplement: S2 Table — The inhibition zone (mm) against various antibiotics and oxidants for S. maltophilia strains from three independent experiments are shown. (XLSX) [file pone.0309525.s004.xlsx]

## Sheet: KPQC
Antibiotics	K279a			KPQC3			KPQC13			KPQC22			KPQC24			KPQC29
	1	2	3	1	2	3	1	2	3	1	2	3	1	2	3	1	2	3
AK	27	28	28	6	7	7	6	7	7	14	13	14	28	28	27	10	10	7
GM	25	25	26	6	7	7	6	7	7	12	13	12	24	25	24	7	7	7
NET	22	22	22	6	7	7	6	7	7	9	9	9	21	21	20	7	7	7
NA	20	20	19	10	10	9	10	11	9	9	11	9	11	11	10	9	10	11
CIP	20	22	24	6	7	7	6	6	8	6	7	7	9	8	8	7	7	7
LEV	23	24	25	9	8	7	6	6	6	9	8	7	12	11	9	9	10	10
MXF	30	31	31	10	8	9	10	11	11	9	11	7	15	14	10	11	11	12
CAZ	32	32	30	7	7	7	14	12	16	16	14	15	37	37	36	26	28	27
CFP	22	22	22	12	12	11	16	17	16	17	15	15	28	28	26	21	21	20
C	27	27	26	16	13	12	20	19	19	11	11	11	21	22	22	13	13	13
SXT	29	29	28	22	23	21	24	25	25	21	24	21	25	25	28	24	24	23
MEM	20	22	17	6	6	6	6	6	6	15	19	17	36	37	35	14	12	10
AZM	20	20	22	6	6	6	6	6	6	7	8	7	8	8	7	7	8	7
PB	16	16	15	15	15	16	17	17	17	17	17	17	15	16	15	17	16	17
AMC	29.5	31	30	6	6	6	6	6	6	6	6	6	33	34	32	16	17	15
PQ	20	20	20	6	6	6	6	6	6	6	6	6	6	6	6	6	6	6
MD	19	19	17	23	22	20	22	22	24	20	19	18	19	17	17	18	19	18
PNZ	22	22	22	22	22	22	23	22	22	23	23	23	23	21	22	23	21	23

## Sheet: KPQC13AcnA
Antibiotics	K279a/pBBR			KPQC13/pBBR			KPQC13/pAcnA
	1	2	3	1	2	3	1	2	3
AK	29	28	27	6	6	6	6	6	6
GM	26	26	25	6	6	6	6	6	6
NET	23	22	22	6	6	6	6	6	6
NA	20	19	20	10	9	11	11	11	10
CIP	22	24	20	6	6	6	11	10	10
LEV	23	24	25	6	6	6	15	15	14
MXF	31	31	30	10	11	11	18	18	17
CAZ	32	30	32	14	11	10	28	26	24
CFP	22	22	22	16	16	17	20	19	18
C	27	27	26	20	19	19	22	22	20
SXT	28	28	29	24	25	25	26	26	25
MEM	22	20	17	6	6	6	6	6	6
AZM	20	22	20	6	6	6	6	6	6
PB	16	16	15	17	17	17	17	17	17
AMC	29	32	30	6	6	6	6	6	6
